# Supplementary material for: Life cycle evolution in the trilobites Balangia and Duyunaspis from the Cambrian Series 2 (Stage 4) of South China
Source: PeerJ. 2023 Apr 10;11:e15068. doi: 10.7717/peerj.15068 (PMC10100804; doi:10.7717/peerj.15068)
Supplement: Supplemental Information 1 [file peerj-11-15068-s001.xlsx]

## Sheet: Figure 5
Duyunaspis jianheensis from the Songshan section, Balang Village, Jianhe County, Guizhou Province, China.
Repository number	Ontogenetic stage (X.Y=number of thoracic segments.number of pygidial segments)	Cephalic length (mm)	Thoracic length (mm)	Pygidial length (mm)	Exoskeletal length (mm)
Q51-2434-2	2.4	1.03	0.26	0.82	2.11
Q52-2060B-4	2.4	1.09	0.27	0.78	2.14
Q51-2995-3	2.5	1	0.26	0.69	1.95
Q51-2995-4	2.5	1.04	0.23	0.7	1.97
Q52-2060B-5	2.5	0.96	0.33	0.95	2.24
Q52-1462	3.5	1.27	0.5	0.91	2.68
Q52-1594	3.5	1.26	0.52	0.96	2.74
Q52-2055-2	3.5	1.09	0.42	0.73	2.24
Q52-2060A-4	3.5	1.42	0.69	0.96	3.07
Q52-2060A-8	3.5	1.54	0.62	1.2	3.36
Q51-1836	3.6	1.32	0.51	0.92	2.75
Q52-1504-2	3.6	1.11	0.42	0.79	2.32
Q52-3130	3.6	1.24	0.44	0.96	2.64
Q51-1882	4.5	1.39	0.79	0.99	3.17
Q51-3257	4.5	1.44	0.74	0.98	3.16
Q52-239	4.5	1.63	0.81	1.01	3.45
Q52-1761	4.5	1.49	0.78	1.07	3.34
Q52-1845-3	4.5	1.47	0.69	0.91	3.07
Q52-1950	4.5	1.56	0.75	1.13	3.44
Q52-2060B-7	4.5	1.24	0.65	0.82	2.71
Q52-2728-2	4.5	1.37	0.75	1.01	3.13
Q52-3341	4.5	1.88	0.98	1.02	3.88
Q51-87	4.6	1.49	0.79	0.98	3.26
Q51-2301	4.6	1.46	0.75	1.03	3.24
Q51-2813	4.6	1.48	0.71	0.98	3.17
Q52-2147-2	4.6	1.23	0.65	0.94	2.82
Q52-3621	4.6	1.51	0.79	1.12	3.42
Q51-846	5.5	1.67	1.21	1.11	3.99
Q51-1028	5.5	1.62	1.12	1.24	3.98
Q51-1120	5.5	1.49	0.98	0.99	3.46
Q51-1328-5	5.5	1.37	0.89	0.91	3.17
Q51-1403	5.5	1.43	0.99	0.96	3.38
Q51-1920	5.5	1.47	0.98	0.94	3.39
Q51-2393	5.5	1.29	0.89	0.81	2.99
Q51-2418	5.5	1.49	0.94	0.86	3.29
Q51-2434-1	5.5	1.69	1.17	1.09	3.95
Q51-2926	5.5	1.66	1.12	1.13	3.91
Q51-3077	5.5	1.57	1.01	0.84	3.42
Q51-3186	5.5	2.03	1.3	1.45	4.78
Q52-A0	5.5	1.5	1.04	0.99	3.53
Q52-172	5.5	1.61	1.07	1.04	3.72
Q52-304-2	5.5	1.68	0.96	1.04	3.68
Q52-523	5.5	1.57	0.95	0.95	3.47
Q52-846	5.5	1.93	1.23	1.31	4.47
Q52-1845-2	5.5	1.68	1.06	1	3.74
Q52-1952-2	5.5	1.74	1.08	0.96	3.78
Q52-2060A-3	5.5	1.91	1.26	1.31	4.48
Q52-2084	5.5	1.35	0.85	0.83	3.03
Q52-75-2	5.5	1.5	0.93	0.91	3.34
Q51-1166	5.6	1.7	1.12	1.18	4
Q51-2255	5.6	1.65	1.15	1.18	3.98
Q51-2356	5.6	1.78	1.13	1.15	4.06
Q51-2993	5.6	1.56	1.05	1.12	3.73
Q51-5001	5.6	1.63	1.01	1.04	3.68
Q52-262	5.6	1.49	1.01	1.11	3.61
Q52-888	5.6	1.82	1.26	1.35	4.43
Q52-1482-2	5.6	2.27	1.43	1.44	5.14
Q52-1510	5.6	1.64	1.21	1.16	4.01
Q52-1586	5.6	1.79	1.18	1.36	4.33
Q52-2060B-8	5.6	1.65	1.15	1.21	4.01
Q52-2064	5.6	1.57	0.99	1.12	3.68
Q52-2301	5.6	1.52	1.14	1.02	3.68
Q52-2775-3	5.6	1.64	1.03	1.17	3.84
Q51-1835	5.7	1.64	1.04	1.21	3.89
Q51-2752	5.7	2.06	1.34	1.45	4.85
Q51-3233	5.7	1.66	1.08	1.09	3.83
Q52-921	5.7	1.48	0.86	0.98	3.32
Q52-A1	5.7	1.47	0.92	1.01	3.4
Q51-1337	6.5	1.56	1.17	0.95	3.68
Q51-1498	6.5	1.48	1.1	0.85	3.43
Q51-2160	6.5	2.16	1.85	1.6	5.61
Q51-2229	6.5	1.84	1.69	1.22	4.75
Q51-2418-2	6.5	1.55	1.09	0.94	3.58
Q51-2441	6.5	2.36	2.04	2	6.4
Q51-2756	6.5	1.66	1.36	1.11	4.13
Q51-2849	6.5	1.96	1.41	1.26	4.63
Q51-3026	6.5	2.04	1.5	1.21	4.75
Q51-3168	6.5	2	1.58	1.15	4.73
Q51-3246	6.5	1.55	1.14	0.92	3.61
Q52-95	6.5	1.9	1.38	1.21	4.49
Q52-518	6.5	1.9	1.45	1.23	4.58
Q52-1140	6.5	1.96	1.32	1.34	4.62
Q52-1164	6.5	1.65	1.18	0.93	3.76
Q52-1251	6.5	1.94	1.61	1.33	4.88
Q52-1504	6.5	2.02	1.59	1	4.61
Q52-1528	6.5	2	1.66	1.31	4.97
Q52-1563	6.5	1.81	1.38	1.15	4.34
Q52-1594-2	6.5	1.58	1.12	0.86	3.56
Q52-1619	6.5	1.95	1.59	1.14	4.68
Q52-1629	6.5	2.01	1.78	1.46	5.25
Q52-1671	6.5	1.8	1.4	1.03	4.23
Q52-1728	6.5	1.64	1.3	1.02	3.96
Q52-1730	6.5	1.62	1.31	1.04	3.97
Q52-1785	6.5	1.92	1.53	1.24	4.69
Q52-1952-1	6.5	2.19	1.57	1.3	5.06
Q52-2060B-1	6.5	1.95	1.39	1.27	4.61
Q52-2261	6.5	2.17	1.91	1.67	5.75
Q52-3147	6.5	2.22	1.84	1.5	5.56
Q52-3204	6.5	1.93	1.48	1.18	4.59
Q52-3544	6.5	1.64	1.35	1.11	4.1
Q51-396	6.6	1.49	1.17	0.89	3.55
Q51-932	6.6	2.03	1.54	1.44	5.01
Q51-1111	6.6	1.82	1.43	1.25	4.5
Q51-1347	6.6	1.88	1.4	1.16	4.44
Q51-1550	6.6	1.65	1.38	1.16	4.19
Q51-2578	6.6	2.08	1.7	1.49	5.27
Q51-2946	6.6	1.56	1.32	1.04	3.92
Q51-3263	6.6	2.31	1.82	1.61	5.74
Q51-A2	6.6	2.01	1.62	1.46	5.09
Q52-66	6.6	1.72	1.46	1.18	4.36
Q52-66-2	6.6	1.81	1.4	1.11	4.32
Q52-304-1	6.6	1.7	1.24	0.93	3.87
Q52-304-3	6.6	2.11	1.63	1.23	4.97
Q52-469	6.6	2	1.41	1.23	4.64
Q52-719	6.6	2.03	1.4	1.22	4.65
Q52-749	6.6	1.94	1.53	1.32	4.79
Q52-1145	6.6	1.79	1.46	1.27	4.52
Q52-1210-2	6.6	1.89	1.35	1.22	4.46
Q52-1486	6.6	2.45	1.98	1.65	6.08
Q52-1957	6.6	1.57	1.16	0.94	3.67
Q52-2055	6.6	2.02	1.52	1.28	4.82
Q52-2147	6.6	1.63	1.33	1.11	4.07
Q52-2613	6.6	1.67	1.28	0.98	3.93
Q52-3196	6.6	1.74	1.35	1.18	4.27
Q52-3665	6.6	1.78	1.4	1.33	4.51
Q52-45	6.6	1.77	1.35	0.98	4.1
Q52-74	6.6	1.92	1.41	1.19	4.52
Q52-85-1	6.6	1.85	1.54	1.14	4.53
Q51-2995-1	6.7	2.07	1.53	1.31	4.91
Q52-2060A-1	6.7	2.17	1.76	1.52	5.45
Q52-2836-1	6.7	2.22	1.92	1.82	5.96
Q52-3727	6.7	2.6	2.05	1.7	6.35
Q51-1593	7.4	2.1	1.95	1.28	5.33
Q52-A3	7.4	2.5	2.17	1.5	6.17
Q52~A4	7.4	2.02	1.9	1.17	5.09
Q52-809	7.4	2.06	1.78	1.3	5.14
Q52-1418	7.4	2.33	2.29	1.38	6
Q52-2137	7.4	1.93	1.94	1.1	4.97
Q52-3920	7.4	2.42	2.24	1.55	6.21
Q51-A5	7.5	2.2	2.03	1.33	5.56
Q51-230	7.5	1.91	1.68	1.11	4.7
Q51-248	7.5	1.52	1.54	0.94	4
Q51-920	7.5	2.45	2.53	1.57	6.55
Q51-1122	7.5	2.31	2.28	1.49	6.08
Q51-1744	7.5	2.79	2.68	1.82	7.29
Q51-1818	7.5	2.74	2.47	1.93	7.14
Q51-1976	7.5	2.13	1.76	1.01	4.9
Q51-2117	7.5	2.01	1.96	1.48	5.45
Q51-2500	7.5	2.07	1.75	1.21	5.03
Q51-3041	7.5	2.14	1.89	1.33	5.36
Q52-43-1	7.5	2.36	2.07	1.44	5.87
Q52-140	7.5	2.15	1.94	1.28	5.37
Q52-229	7.5	1.97	1.83	1.27	5.07
Q52-348	7.5	1.69	1.52	0.95	4.16
Q52-445	7.5	2.19	1.99	1.49	5.67
Q52-968	7.5	2.06	1.63	1.21	4.9
Q52-1345	7.5	2.37	2.39	1.7	6.46
Q52-1347	7.5	2.3	2	1.43	5.73
Q52-1482	7.5	2.42	2.17	1.65	6.24
Q52-1598	7.5	2.73	2.44	2	7.17
Q52-2060B-2	7.5	2.13	1.97	1.31	5.41
Q52-2232	7.5	1.98	1.99	1.37	5.34
Q52-2554	7.5	2.22	2.24	1.45	5.91
Q52-2572	7.5	1.8	1.61	1.03	4.44
Q52-2775-1	7.5	2.25	2.07	1.43	5.75
Q52-2775-2	7.5	2.23	1.98	1.37	5.58
Q52-3836-2	7.5	1.77	1.59	1	4.36
Q52-3721	7.5	1.85	1.87	1.03	4.75
Q52-4185	7.5	1.96	1.78	0.96	4.7
Q52-62	7.5	2.28	1.99	1.43	5.7
Q52-75	7.5	2.38	1.94	1.36	5.68
Q51-72	7.6	2.11	1.86	1.35	5.32
Q51-243	7.6	2.1	1.84	1.34	5.28
Q51-807B-2	7.6	2.32	2.38	1.54	6.24
Q51-1328-1	7.6	2.31	1.97	1.42	5.7
Q51-1328-2	7.6	2.24	2.15	1.59	5.98
Q51-1528	7.6	2.95	2.68	2.53	8.16
Q51-1931	7.6	2.38	2.29	1.62	6.29
Q51-2180	7.6	2.25	1.99	1.38	5.62
Q51-2441-2	7.6	2.66	2.39	1.6	6.65
Q51-2451-4	7.6	2.32	2.3	1.66	6.28
Q51-2995-2	7.6	1.88	1.63	1.13	4.64
Q51-3109-1	7.6	2.66	2.58	1.71	6.95
Q51-3267	7.6	2.23	2.05	1.33	5.61
Q51-3543	7.6	2.06	1.94	1.36	5.36
Q52-A6	7.6	2.26	2.04	1.37	5.67
Q52-164	7.6	2.25	2.21	1.61	6.07
Q52-715	7.6	1.9	1.7	1.23	4.83
Q52-1185	7.6	2.37	2.18	1.59	6.14
Q52-1250	7.6	2.28	2	1.38	5.66
Q52-1931-2	7.6	2.62	2.62	1.85	7.09
Q52-2060B-6	7.6	2.41	2.18	1.34	5.93
Q52-2233	7.6	1.98	1.95	1.17	5.1
Q52-2308	7.6	1.86	1.88	1.36	5.1
Q52-2496	7.6	2.18	1.88	1.7	5.76
Q52-2583	7.6	1.8	1.59	1.1	4.49
Q52-2612	7.6	2.03	1.81	1.41	5.25
Q52-2688	7.6	2.33	1.99	1.76	6.08
Q52-2728	7.6	1.73	1.57	0.95	4.25
Q52-2991	7.6	3.34	2.25	1.33	6.92
Q52-3309	7.6	2.43	2.41	1.78	6.62
Q52-3694	7.6	2.48	2.56	1.96	7
Q51-1021B	8.4	2.9	3.4	1.81	8.11
Q51-1021B-2	8.4	2.87	3.13	1.69	7.69
Q51-2302	8.4	2.59	2.79	1.48	6.86
Q51-3004	8.4	2.32	2.61	1.46	6.39
Q52-1554	8.4	2.37	2.62	1.22	6.21
Q52-3271	8.4	2.37	2.84	1.51	6.72
Q52-3318B	8.4	2.87	3.49	1.85	8.21
Q52-4173	8.4	2.15	2.28	1.34	5.77
Q52-85-2	8.4	2.1	2.11	1.08	5.29
Q51-1605	8.5	1.8	1.76	0.91	4.47
Q51-3202	8.5	2.84	2.99	1.52	7.35
Q52-1198	8.5	2.72	2.71	1.67	7.1
Q52-1357	8.5	2.41	2.76	1.35	6.52
Q52-1845-1	8.5	2.87	3.29	1.9	8.06
Q52-1684	8.5	2.52	2.62	1.73	6.87
Q52-2474	8.5	1.97	2.02	1.18	5.17
Q52-2499	8.5	2.61	2.73	1.78	7.12
Q221-A7	8.5	2.44	2.56	1.67	6.67
Q51-268	8.6	2.35	2.5	1.58	6.43
Q51-499B	8.6	3.39	3.61	2.19	9.19
Q51-0101	8.6	2.72	2.72	1.59	7.03
Q51-807B-1	9.4	2.6	2.9	1.58	7.08
Q51-2504	9.4	2.99	3.34	1.68	8.01
Q52-A8	9.4	2.92	4.01	1.69	8.62
Q52-3467A	9.4	2.5	2.92	1.34	6.76
Q51-1142	9.5	2.74	3.31	1.58	7.63
Q51-2451	9.5	2.72	3.35	1.44	7.51
Q51-2823	9.5	3.26	3.61	1.77	8.64
Q52-1827	9.5	2.51	2.58	1.35	6.44
Q52-3659	9.5	3.37	4.07	2.18	9.62
Q51-1834-2	10.3	2.83	3.39	1.33	7.55
Q52-1525	10.3	2.31	2.61	0.96	5.88
Q52-2224A-4	10.4	3.58	4.44	2.09	10.11
Q52-3868	10.4	2.84	3.44	1.39	7.67

## Sheet: Figure 7
Duyunaspis jianheensis from the Songshan section, Balang Village, Jianhe County, Guizhou Province, China.
Ontogenetic stage	Morph 1			Morph 2			Morph 3			Average number of pygidial segments	Average number of trunk segments
	Number of pygidial axial rings	Number of trunk segments	Number of specimens	Number of pygidial axial rings	Number of trunk segments	Number of specimens	Number of pygidial axial rings	Number of trunk segments	Number of specimens
M2	4	6	2	5	7	3	-	-	-	4.6	6.6
M3	5	8	5	6	9	3	-	-	-	5.375	8.375
M4	5	9	9	6	10	5	-	-	-	5.35714	9.35714
M5	5	10	22	6	11	14	7	12	5	5.58537	10.5854
M6	5	11	32	6	12	28	6	13	4	5.5	11.5625
M7	4	11	7	5	12	32	6	13	31	5.34286	12.3429
M8	4	12	9	5	13	9	6	14	3	4.71429	12.7143
M9	4	13	4	5	14	5	-	-	-	4.55556	13.5556
H	3	13	2	4	14	2	-	-	-	3.5	13.5
