# Supplementary material for: Life cycle evolution in the trilobites Balangia and Duyunaspis from the Cambrian Series 2 (Stage 4) of South China
Source: PeerJ. 2023 Apr 10;11:e15068. doi: 10.7717/peerj.15068 (PMC10100804; doi:10.7717/peerj.15068)
Supplement: Supplemental Information 2 [file peerj-11-15068-s002.xlsx]

## Sheet: Figure 5
Balangia balangensis from the fossils site near the Jiaobang section, Jiaobang Village, Jianhe County, Guizhou Province, China.
Repository number	Ontogenetic stage (X.Y=number of thoracic segments.number of pygidial segments)	Cephalic length (mm)	Thoracic length (mm)	Pygidial length (mm)	Exoskeletal length (mm)
JJB-B-19-1	2.5	0.86	0.19	0.61	1.66
JJB-B-18	3.5	0.98	0.4	0.8	2.18
JJB-B-5	4.5	1.89	1	1.63	4.52
JJB-B-6	4.5	1.48	0.75	1.08	3.31
JJB-B-9	4.5	1.66	0.68	1.37	3.71
JJB-B-13	4.5	1.3	0.65	0.9	2.85
JJB-B-21	4.5	1.4	0.7	1.2	3.3
JJB-B-123	4.5	2.11	1.03	1.74	4.88
JJB-B-3	4.6	2.03	1.04	1.76	4.83
JJB-B-4	4.6	1.85	1.08	1.64	4.57
JJB-B-12-3	4.6	1.56	0.69	1.27	3.52
JJB-B-15	4.6	1.69	0.81	1.23	3.73
JJB-B-22	4.6	1.52	0.9	1.68	4.1
JJB-B-12-1	4.7	1.58	0.72	1.25	3.55
